# Supplementary material for: On the formalism of the screening paradox
Source: PLoS One. 2021 Sep 1;16(9):e0256645. doi: 10.1371/journal.pone.0256645 (PMC8409690; doi:10.1371/journal.pone.0256645)
Supplement: S1 Data — (XLSX) [file pone.0256645.s001.xlsx]

## Sheet: Sheet2
	Sus	Inf	Rec		Week	PT	Sus	Inf	Rec	PPV	Zeta	N	Scenario
	9999	1	0		1	0.093	0.9999	0.0001	0	0.00941153	0.0119462	2	φk < φe
	9997.56	2.10652	0.333333		2	0.093	0.999756	0.000210652	3.33333e-05	0.0196234	0.0198134	2	φk < φe
	9994.53	4.437	1.03551		3	0.093	0.999453	0.0004437	0.000103551	0.0404639	0.0408557	2	φk < φe
	9988.14	9.34379	2.51451		4	0.093	0.998814	0.000934379	0.000251451	0.081599	0.0823892	1	φk < φe
	9974.7	19.6683	5.6291		5	0.093	0.99747	0.00196683	0.00056291	0.157694	0.159221	1	φk < φe
	9946.45	41.3629	12.1852		6	0.093	0.994645	0.00413629	0.00121852	0.282938	0.285678	1	φk < φe
	9887.21	86.8188	25.9728		7	0.093	0.988721	0.00868188	0.00259728	0.454149	0.458547	1	φk < φe
	9763.6	181.488	54.9124		8	0.093	0.97636	0.0181488	0.00549124	0.637156	0.643327	1	φk < φe
	9508.43	376.157	115.409		9	0.093	0.950843	0.0376157	0.0115409	0.787828	0.795458	1	φk < φe
	8993.39	765.811	240.794		10	0.093	0.899339	0.0765811	0.0240794	0.887369	0.895962	1	φk < φe
	8001.63	1502.3	496.065		11	0.093	0.800163	0.15023	0.0496065	0.943804	0.952944	0	φk > φe
	6270.63	2732.54	996.832		12	0.093	0.627063	0.273254	0.0996832	0.972767	0.982187	0	φk > φe
	3803.22	4289.1	1907.68		13	0.093	0.380322	0.42891	0.190768	0.986178	0.995728	0	φk > φe
	1454.24	5208.38	3337.38		14	0.093	0.145424	0.520838	0.333738	0.990409	1	0	φk > φe
	363.549	4562.94	5073.51		15	0.093	0.0363549	0.456294	0.507351	0.987613	0.997177	0	φk > φe
	124.674	3280.84	6594.49		16	0.093	0.0124674	0.328084	0.659449	0.978897	0.988377	0	φk > φe
	65.7729	2246.13	7688.1		17	0.093	0.00657729	0.224613	0.76881	0.964936	0.974281	0	φk > φe
	44.4992	1518.69	8436.81		18	0.093	0.00444992	0.151869	0.843681	0.944478	0.953625	0	φk > φe
	34.7676	1022.19	8943.04		19	0.093	0.00347676	0.102219	0.894304	0.915372	0.924237	0	φk > φe
	29.65	686.579	9283.77		20	0.093	0.002965	0.0686579	0.928377	0.875052	0.883526	1	φk < φe
	26.7185	460.651	9512.63		21	0.093	0.00267185	0.0460651	0.951263	0.821029	0.82898	1	φk < φe
	24.9462	308.873	9666.18		22	0.093	0.00249462	0.0308873	0.966618	0.751726	0.759006	1	φk < φe
	23.8366	207.025	9769.14		23	0.093	0.00238366	0.0207025	0.976914	0.667588	0.674053	1	φk < φe
	23.126	138.727	9838.15		24	0.093	0.0023126	0.0138727	0.983815	0.572	0.577539	1	φk < φe
	22.6641	92.9468	9884.39		25	0.093	0.00226641	0.00929468	0.988439	0.471257	0.475821	1	φk < φe
	22.3607	62.2678	9915.37		26	0.093	0.00223607	0.00622678	0.991537	0.373139	0.376753	1	φk < φe
	22.1602	41.7124	9936.13		27	0.093	0.00221602	0.00417124	0.993613	0.284655	0.287412	1	φk < φe
	22.0271	27.9414	9950.03		28	0.093	0.00220271	0.00279414	0.995003	0.210227	0.212263	1	φk < φe
	21.9385	18.7162	9959.35		29	0.093	0.00219385	0.00187162	0.995935	0.151203	0.152667	1	φk < φe
	21.8794	12.5366	9965.58		30	0.093	0.00218794	0.00125366	0.996558	0.106542	0.107574	1	φk < φe
	21.8399	8.39723	9969.76		31	0.093	0.00218399	0.000839723	0.996976	0.0739375	0.0746535	2	φk < φe
	21.8134	5.62456	9972.56		32	0.093	0.00218134	0.000562456	0.997256	0.0507501	0.0512416	2	φk < φe
	21.7958	3.76738	9974.44		33	0.093	0.00217958	0.000376738	0.997444	0.034566	0.0349007	2	φk < φe
	21.784	2.52341	9975.69		34	0.093	0.0021784	0.000252341	0.997569	0.0234169	0.0236437	2	φk < φe
